# Supplementary material for: Staphylococcal accessory regulator SarA-mediated modulation of autolysis and surface charge enables Staphylococcus aureus to evade vancomycin killing
Source: mSystems. 2026 Feb 9;11(3):e01630-25. doi: 10.1128/msystems.01630-25 (PMC13011385; doi:10.1128/msystems.01630-25)
Supplement: Source data — for Fig. S3. [file msystems.01630-25-s0002.xlsx]

## Sheet: Sheet1
sarA							atlA							lytM							ssaA
	rep1	rep2	rep3	average	p-vaule			rep1	rep2	rep3	average	p-vaule			rep1	rep2	rep3	average	p-vaule			rep1	rep2	rep3	average	p-vaule
XN108	0.02926	0.04378	0.04985	0.0409633	3.79749e-05		XN108	1.269	1.37752	1.23063	1.29238	0.000340476		XN108	1.00955	0.9355	1.08755	1.01087	0.0495801		XN108	0.98299	1.08755	1.35516	1.1419	0.00947069
sarA-OE	1.32699	1.4163	1.56701	1.43677			sarA-OE	0.70824	0.58229	0.63626	0.642263			sarA-OE	0.47904	0.86641	0.68314	0.676197			sarA-OE	0.57658	0.56096	0.66642	0.60132
